# Supplementary material for: Air Pollution and Chronic Kidney Disease Risk in Oil and Gas- Situated Communities: A Systematic Review and Meta-Analysis
Source: Int J Public Health. 2022 Apr 11;67:1604522. doi: 10.3389/ijph.2022.1604522 (PMC9035494; doi:10.3389/ijph.2022.1604522)
Supplement: Supplementary file 3 [file DataSheet2.xlsx]

## Sheet: Sheet2
	RISK OF BIAS FOR INCLUDED STUDIES USING THE NEWCASTLE-OTTAWA SCALE									JOANNA BRIGGS CHECK LIST													OHAT Risk of Bias Tool										GRADE RATING
SN	Author, Year	Design	SELECTION 4/5*	COMPARABILITY 2	OUTCOME 3	TOTAL	REMARK		Author, Year	Inclusion/Exclusion criteria	Subjects and Setting	Valid exposure Measurement	Measure of Condition	Confounding Identified	Deal with Confounding	Outcome measurement	Appropraite Statistics	Total score	Risk of Bias			Author, Year	SELECTION	CONFOUNDING	ATTRITION/EXCLUSION	DETECTION		SELECTIVE REPORTING	OTHER THREATS										Summary of Findings
																							Q3	Q4	Q7	Q8	Q9	Q10	Q11				Quality Assessment						Population			QUALITY
1	Abia et al. 2019	Cross-sectional	0	0	2	2	Unsatisfactory		Abia et al. 2019	No	Yes	No	Yes	No	No	Yes	No	3	High		1	Abia et al. 2019	PHR (NR)	DHR	PHR (NR)	DHR	DHR	DLR	DHR				No. of Studies(Design)	Risk of Bias	Inconsistency	Indirectness	Imprecision	Publication Bias	Exposed	Not exposed	RR(95%CI)
2	Alexander et al. 2014	Cross-sectional Ecological.	2	1	3	6	Good		Alexander et al. 2014	Yes	Yes	No	yes	No	Unclear	Yes	Yes	5	Low		2	Alexander et al. 2014	DLR	DHR	PLR	DHR	DLR	DLR	DLR
3	Benedetti et al. 2017	Cross-sectional Ecological	4	0	3	7	Good		Benedetti et al. 2017	Yes	Yes	Yes	Yes	No	No	Yes	Yes	6	Low		3	Benedetti et al. 2017	DLR	DHR	DLR	DLR	DLR	DLR	DLR				Hypertension
4	Bulat et al. 2011	Cross-sectional Ecological	4	0	2	6	Good		Bulat et al. 2011	Yes	Yes	Yes	Yes	No	No	Yes	No	5	Low		4	Bulat et al. 2011	PHR (NR)	DHR	PHR (NR)	DLR	PHR (NR)	DHR	PHR (NR)				4 (Observational)	Most information from Studies at high risk of bias **	Serious inconsistency #	Serious indirectness@	No serious imprecision	Undetected	6724	4281	1.62 (0.90, 2.90)	VERY LOW
5	Egwurugwu et al. 2013	Cross-sectional	1	0	2	3	Unsatisfactory		Egwurugwu et al. 2013	Yes	Yes	Yes	Yes	No	No	Yes	No	5	Low		5	Egwurugwu et al. 2013	PHR (NR)	DHR	PHR (NR)	DHR	PHR (NR)	DLR	PHR (NR)
6	Egwurugwu et al. 2013	Cross-sectional	1	0	2	3	Unsatisfactory		Egwurugwu et al. 2013	Yes	Yes	Yes	Yes	No	No	Yes	No	5	Low		6	Egwurugwu et al. 2013	PHR (NR)	DHR	PHR (NR)	DHR	PHR (NR)	DLR	PHR (NR)
7	Ejimofor et al. 2016	Cross-sectional	2	2	3	7	Good		Ejimofor et al. 2016	No	Yes	No	Yes	Yes	Yes	Yes	Yes	6	Low		7	Ejimofor et al. 2016	PLR	PLR	PHR (NR)	DHR	PHR (NR)	DLR	DLR				Chronic Kidney Disease
8	Garcia-Perez et al. 2016	Case-control	2	2	3	7	Good		Garcia-Perez et al. 2016	No	Yes	No	Yes	Yes	Yes	Yes	Yes	6	Low*		8	Garcia-Perez et al. 2016	DLR	PLR	PLR	PHR(-)	DLR	DLR	DLR				2 (Observational)	Low risk of bias*	Serious inconsistency ##	No serious indirectness	No serious imprecision	Undetected	859	2584	1.70 (1.44, 2.01)	LOW
9	Hearey et al. 1980	Cross-sectional Ecological	2	0	2	4	Satisfactory		Hearey et al. 1980	Yes	Yes	No	Yes	Yes	No	Yes	No	5	Low		9	Hearey et al. 1980	PHR (NR)	DHR	PLR	DHR	DLR	DLR	DHR
10	Hurtig et al. 2002	Cross-sectional Ecological	2	0	3	5	Satisfactory		Hurtig et al. 2002	No	Yes	No	Yes	No	No	Yes	Yes	4	Low		10	Hurtig et al. 2002	PHR (NR)	DHR	PHR (NR)	DHR	PHR(-)	DLR	PLR				Elevated EGR	Low risk of bias*	Serious inconsistency ##	No serious indirectness	No serious imprecision	Undetected	859	2584	0.55 (0.48; 0.64)	LOW
11	Idavain et al. 2020	Time-trend Ecological	2	1	2	5	Satisfactory		Idavain et al. 2020	Yes	Yes	No	Yes	Yes	No	Yes	No	5	Low		11	Idavain et al. 2020	PHR (NR)	DHR	PLR	DHR	DLR	PHR (NR)	DHR				2 (Observational)
12	Kaldor et al. 1984	Ecological	3	1	2	6	Good		Kaldor et al. 1984	Yes	Yes	Yes	Yes	Yes	No	Yes	No	6	Low		12	Kaldor et al. 1984	PHR (NR)	PLR	PLR	DLR	DLR	DLR	DLR				Elevated Serum Creatinine	Moderate risk of bias***	Serious inconsistency ###	Serious indirectness@	No serious imprecision	Undetected	1079	2804	1.38(1.05,1.82)	VERY LOW
13	Karadzinska-Bislimovska et al. 2010	Cross-sectional	1	0	2	3	Unsatisfactory		Karadzinska-Bislimovska et al. 2010	No	Yes	No	Yes	No	No	Yes	No	3	High		13	Karadzinska-Bislimovska et al. 2010	PHR (NR)	DHR	PHR (NR)	DHR	PHR (-)	DLR	DHR				4 (Observational)
14	Maduka et al. 2017	Cross-sectional	3	2	3	8	Good		Maduka et al. 2017	Yes	Yes	No	Yes	Yes	Yes	Yes	Yes	7	Low		14	Maduka et al. 2017	DLR	PLR	PHR (NR)	DHR	DLR	DLR	PLR
15	Ngwu et al. 2019	Cross-sectional	1	0	2	3	Unsatisfactory		Ngwu et al. 2019	Yes	Yes	No	Yes	No	No	Yes	No	4	Low		15	Ngwu et al. 2019	DHR	DHR	PHR (NR)	DHR	PHR (NR)	DLR	DHR				Kidney Cancer Incidence	Most information from Studies at high risk of bias****	serious inconsistency#	Serious indirectness@	No serious imprecision	Undetected	223985	400617	1.45 (0.93, 2.25)	VERY LOW
16	Odo et al. 2019	Cross-sectional	2	0	2	4	Unsatisfactory		Odo et al. 2019	Yes	Yes	No	Yes	No	No	Yes	No	4	Low		16	Odo et al. 2019	PHR (NR)	DHR	PHR (NR)	DHR	PHR (NR)	DLR	DHR				5 (Observational)
17	Orru et al. 2018	Cross-sectional	4	2	2	8	Very Good		Orru et al. 2018	Yes	Yes	Yes	Yes	Yes	Yes	No	No	6	Low		17	Orru et al. 2018	DHR	PLR	PHR (NR)	DLR	PHR (NR)	DLR	DHR
18	Ovuakporaye et al. 2019	Cross-sectional	2	0	2	4	Unsatisfactory		Ovuakporaye et al. 2019	Yes	Yes	No	Yes	No	No	Yes	No	4	Low		18	Ovuakporaye et al. 2019	PHR (NR)	DHR	PHR (NR)	DHR	PHR (NR)	DLR	DHR				Kidney Cancer Mortality	Most information from Studies at high risk of bias ****	serious inconsistency#	Serious indirectness@	No serious imprecision	Undetected	107338	245257	1.13 (0.74; 1.74)	VERY LOW
19	Pirastu et al. 2013	Time-trend Ecological and Cohort design	2	0	3	5	Satisfactory		Pirastu et al. 2013	No	Yes	No	Yes	Yes	Yes	Yes	Yes	6	Low		19	Pirastu et al. 2013	PLR	PLR	PHR (NR)	DHR	DLR	DLR	DLR				3 (Observational)
20	Ribeiro et al. 2016	Cross-sectional	2	2	3	7	Good		Ribeiro et al. 2016	No	Yes	No	Yes	Yes	Yes	Yes	Yes	6	Low		20	Ribeiro et al. 2016	PHR (NR)	PLR	PLR	DHR	PHR (NR)	DLR	PLR
21	Salerno et al. 2012	Cross-sectional Ecologogical	2	0	3	5	Satisfactory		Salerno et al. 2012	Yes	Yes	No	Yes	No	No	Yes	Yes	5	Low		21	Salerno et al. 2012	PLR	DHR	PHR (NR)	DHR	PLR	DLR	DHR
22	Tsai et al. 2003	Cross-sectional Ecologogical	2	0	2	4	Satisfactory		Tsai et al. 2003	No	Yes	No	Yes	Yes	No	Yes	No	4	Low		22	Tsai et al. 2003	PHR (NR)	DHR	PHR (NR)	DHR	PLR	DLR	PHR (NR)
23	Yang et al. 1997	Cross-sectional Ecological	3	0	3	6	Good		Yang et al. 1997	No	Yes	No	Yes	Yes	No	Yes	Yes	5	Low		23	Yang et al. 1997	DLR	DHR	PHR (NR)	DHR	PLR	DLR	DLR				KEY (RISK OF BIAS)
24	Yuan et al. 2021	Cross-sectional	4	2	3	9	Very Good		Yuan et al. 2021	Yes	Yes	No	Yes	Yes	Yes	Yes	Yes	7	Low		24	Yuan et al. 2021	PHR (NR)	DLR	DLR	PLR	PHR (NR)	DLR	DLR				*= information on response rate and blinding not provided
25	Yuan et al. 2020	Cross-sectional	4	2	3	9	Very Good		Yuan et al. 2020	Yes	Yes	No	Yes	Yes	Yes	Yes	Yes	7	Low		25	Yuan et al. 2020	PHR (NR)	DLR	DLR	PLR	PHR (NR)	DLR	DLR				**=Exposure assessment not valid in most studies and information not available about blinding in outcome asssessment
																																	***=Exposure assessment not valid and confounding factors not addressed in half of the studies, information not available about blinding in outcome assessment in all studies
																																	****=Exposure assessment not valid in most studies, confounding factors not addressed, and information not available about response rate and blinding in outcome assessment
	SUMMARY. OF SCORES
	New-Castel Ottawa Scale	n								Joanna Briggs Checklist													KEY										KEY (INCONSISTENCY)
	Very Good	3								Low Risk (Good quality)	23												Q3	Did selecion of participants result in appropraite comparison groups?									# Low P, and high I2 but the point estimates do not vary widely, and CI shows some overlap
	Good	9								High Risk (Poor quality)	2												Q4	account for important confouding and modifying variables?				coexposures					## Low P, high I2 , CI shows no overlap but the point estimates do not vary widely.
	Satisfactory	6								TOTAL	25												Q7	were outcome data complete without attrition or exclusion from analysis?									### Low P, high I2 , CI shows no overlap and the point estimates vary widely. (seeing that inconsistencies were due to varying population and methods, a further sub-analysis was done to adjust for the effect of geographical location)
	Unsatisfactory	7																					Q8	Confident in exposure assessment?
	TOTAL	25																					Q9	Confident in outcome assessment?		(SENSITIVE INSTRUMENT AND BLINDING)							KEY (INDIRECTNESS)
																							Q10	Were all measured outcome reported?									@ - location of residence used as Surrogate for exposure measurement in most studies
																							Q11	Other potential threats to validity?		(Statistical analysis, adherence to protocol)
																							DLR	Definitey Low Risk (++)
																							PLR	Probably Low Risk (+)
																							PHR	Probably High Risk.(-/NR)		NR=insuffiecient information
																							DHR	Definitely High Risk (--)
